# Supplementary material for: Biogenic Synthesis of Silver-Core Selenium-Shell Nanoparticles Using Ocimum tenuiflorum L.: Response Surface Methodology-Based Optimization and Biological Activity
Source: Nanomaterials (Basel). 2021 Sep 27;11(10):2516. doi: 10.3390/nano11102516 (PMC8539562; doi:10.3390/nano11102516)
Supplement: Supplementary file 1 [file nanomaterials-11-02516-s001.zip]

Archive with 1 entries (1 files):
- nanomaterials-1370619-supplementary.pdf
